# Supplementary material for: Development of a Lateral Flow Strip with a Positive Readout for the On-Site Detection of Aflatoxin B1
Source: Molecules. 2022 Aug 3;27(15):4949. doi: 10.3390/molecules27154949 (PMC9370625; doi:10.3390/molecules27154949)
Supplement: Supplementary file 1 [file molecules-27-04949-s001.zip]

Archive with 1 entries (1 files):
- molecules-1810460-supplementary.pdf
